# Supplementary material for: Engineering A-Site Multi-Doping in Perovskite Oxide LaCoO3 for Tailored Radio-Frequency Dielectric Response and Electromagnetic Shielding Applications
Source: Materials (Basel). 2026 Jul 7;19(13):2916. doi: 10.3390/ma19132916 (PMC13363364; doi:10.3390/ma19132916)
Supplement: Supplementary file 1 [file materials-19-02916-s001.zip]

Archive with 1 entries (1 files):
- materials-4372847-supplementary.pdf
